# Supplementary material for: Effective Endotoxin Removal from Chitosan That Preserves Chemical Structure and Improves Compatibility with Immune Cells
Source: Polymers (Basel). 2023 Mar 23;15(7):1592. doi: 10.3390/polym15071592 (PMC10096541; doi:10.3390/polym15071592)
Supplement: Supplementary file 1 [file polymers-15-01592-s001.zip]

Archive with 1 entries (1 files):
- polymers-2274542-supplementary.pdf
